# Supplementary material for: Effect of hBN Particle Size and Content on the Tribological Properties of Polysiloxane-Containing Polyimide Composite Coatings Under Unlubricated Conditions
Source: Polymers (Basel). 2026 Apr 12;18(8):948. doi: 10.3390/polym18080948 (PMC13120450; doi:10.3390/polym18080948)
Supplement: Supplementary file 1 [file polymers-18-00948-s001.zip]

Archive with 1 entries (1 files):
- polymers-4146177-supplementary.pdf
